# Supplementary material for: Pneumococcal responses are similar in Papua New Guinean children aged 3-5 years vaccinated in infancy with pneumococcal polysaccharide vaccine with or without prior pneumococcal conjugate vaccine, or without pneumococcal vaccination
Source: PLoS One. 2017 Oct 13;12(10):e0185877. doi: 10.1371/journal.pone.0185877 (PMC5640225; doi:10.1371/journal.pone.0185877)
Supplement: S1 Data — (XLS) [file pone.0185877.s005.xls]

## Sheet: ELISA
ID	Group	ST2.10m	ST4.10m	ST5.10m	ST6B.10m	ST7F.10m	ST9V.10m	ST14.10m	ST18C.10m	ST19F.10m	ST23F.10m	ST2.D0	ST4.D0	ST5.D0	ST6B.D0	ST7F.D0	ST9V.D0	ST14.D0	ST18C.D0	ST19F.D0	ST23F.D0	ST2.D28	ST4.D28	ST5.D28	ST6B.D28	ST7F.D28	ST9V.D28	ST14.D28	ST18C.D28	ST19F.D28	ST23F.D28
1513	0											0.616	2.638	4.876	0.745	3.689	0.441	1.648	0.161	17.528	0.973	3.729	0.353	6.845	0.673	0.341	0.42	2.588	0.284	33.067	0.81
1615	0											1.365	2.464	1.913	2.109	1.207	1.808	5.187	1.142	9.807	2.316	7.054	2.642	3.401	8.278	0.377	3.87	10.071	4.89	15.467	3.165
1539	0											6.555	0.339	0.57	0.557	0.76	0.96	0.936	0.316	1.652	0.437	2.915	0.642	0.825	0.292	0.378	2.182	0.348	0.333	0.805	0.22
1543	0											0.513	0.364	0.636	1.003	0.536	0.347	0.798	0.354	2.308	0.392	1.519	0.602	0.776	1.381	0.397	0.334	0.432	0.36	1.545	0.366
1535	0											0.771	0.28	0.572	0.564	0.713	1.534	0.484	0.626	2.626	0.408	7.888	0.861	0.821	0.485	0.56	1.485	0.395	0.489	1.638	0.533
1620	0											3.846	0.26	0.656	1.172	0.455	0.066	1.044	0.279	2.763	0.258	5.203	1.105	1.382	2.662	0.728	0.466	1.357	0.867	4.491	0.547
1532	0											0.306	0.863	1.485	3.289	3.193	0.864	1.322	0.606	4.647	0.902	0.67	0.143	0.68	0.928	0.784	1.659	2.035	1.04	4.672	1.409
1531	0											2.244	0.702	1.463	3.594	2.348	1.181	1.519	1.371	3.973	1.148	4.856	0.486	1.663	1.356	0.803	0.801	1.588	0.943	2.038	1.113
1637	0											0.441	0.881	1.488	1.324	0.445	0.18	1.647	0.399	3.795	0.775	3.175	5.663	1.284	1.451	0.843	0.962	2.419	0.77	3.198	0.868
1542	0											0.635	0.525	0.763	1.697	0.569	0.478	0.402	0.415	4.325	0.339	1.238	0.85	0.864	1.144	0.976	0.468	1.453	0.558	3.798	0.689
1631	0											1.291	0.292	0.996	1.155	0.456	0.321	0.973	1.147	4.108	1.226	5.13	0.988	2.072	0.893	0.979	0.676	1.147	3.319	3.862	1.317
1571	0											2.329	0.789	0.944	1.433	0.979	0.492	5.661	1.426	10.4	0.432	2.421	1.01	0.978	1.177	1.051	0.488	7.253	1.411	24.934	0.512
1603	0											4.924	1.47	3.408	3.671	1.291	2.304	9.68	1.046	13.301	1.387	11.929	1.639	2.264	3.83	1.127	1.498	9.72	1.109	4.189	2.436
1524	0											14.434	1.322	1.62	2.41	3.967	1.219	2.041	3.975	13.539	2.259	1.383	0.172	0.662	0.277	1.241	0.099	0.373	0.56	0.692	0.519
1523	0											0.722	0.476	1.427	1.596	1.574	1.594	2.375	1.167	4.071	1.167	1.816	0.518	1.597	1.342	1.327	1.257	4.442	1.112	4.332	1.276
1635	0											0.65	0.235	0.586	0.546	0.228	0.624	0.37	0.091	1.385	0.285	1.469	0.472	0.826	0.655	1.374	0.401	0.473	0.146	2.236	0.285
1630	0											1.09	1.162	3.43	2.695	2.154	1.319	0.851	0.545	8.42	0.346	7.16	1.85	5.622	3.096	1.381	7.211	1.269	0.629	8.801	1.393
1546	0											1.681	0.804	0.78	3.626	1.602	1.016	2.989	0.897	4.033	0.379	4.383	0.709	0.798	2.142	1.491	1.447	21.559	2.715	3.709	0.675
1536	0											23.353	1.317	7.222	3.164	1.495	1.564	6.689	3.664	17.103	2.731	15.005	1.752	7.937	2.655	1.512	1.158	7.825	2.072	17.661	2.617
1594	0											0.812	1.569	1.291	2.182	0.994	0.726	3.44	1.407	5.748	0.905	4.48	1.526	1.097	1.967	1.591	2.44	6.71	1.62	6.369	0.733
1622	0											0.706	0.652	2.542	1.881	1.311	0.8	7.749	0.909	5.287	0.603	1.325	1.606	2.484	2.669	1.647	4.595	14.14	2.444	6.03	0.606
1591	0											1.493	0.566	1.029	1.725	0.953	0.35	1.441	0.166	2.628	0.718	2.573	1.261	1.664	5.391	1.658	2.381	11.248	0.241	5.27	0.774
1540	0											1.775	1.712	1.391	3.158	1.383	1.391	3.47	0.747	11.339	1.591	4.039	1.494	2.175	1.41	1.662	1.244	2.024	3.117	5.17	4.782
1627	0											1.219	0.748	1.656	1.877	1.425	1.085	1.161	0.602	4.68	0.84	3.243	2.33	2.518	6.623	1.738	1.237	3.857	0.897	7.493	2.033
1548	0											0.348	0.53	0.787	1.386	0.566	0.978	22.49	0.378	5.903	0.871	1.699	1.206	2.444	2.555	1.858	3.126	20.938	1.31	6.383	0.641
1517	0											0.726	2.477	3.395	1.662	0.712	0.259	1.82	0.332	4.468	0.316	3.186	1.165	3.083	2.362	1.911	0.575	4.394	0.754	4.269	0.69
1611	0											0.911	0.957	1.537	1.876	1.387	1.197	0.645	0.611	4.118	0.263	3.347	1.4	6.279	2.568	2.18	1.581	1.562	1.301	4.279	0.359
1569	0											1.351	1.223	3.634	6.447	2.404	1.969	4.72	1.41	8.978	1.067	2.926	1.54	8.206	13.094	2.242	5.503	10.863	6.245	8.227	11.001
1581	0											1.436	1.257	7.055	7.446	0.1	2.435	1.383	2.679	16.472	4.294	4.009	3.131	13.714	11.349	2.405	8.025	41.866	6.953	41.697	16.387
1562	0											1.508	0.291	1.605	1.533	1.717	0.83	1.527	1.021	1.52	0.997	6.436	1.592	2.302	1.799	2.589	0.972	5.41	0.922	2.541	0.944
1636	0											0.957	0.809	2.491	6.029	2.701	2.457	1.293	1.753	11.816	1.301	2.481	3.681	5.278	6.811	2.652	3.944	3.425	4.398	10.783	1.416
1558	0											3.352	3.009	2.641	5.167	2.213	1.714	14.567	1.453	8.84	0.918	2.463	1.629	3.976	3.305	2.659	1.554	7.395	1.151	9.964	1.223
1515	0											4.34	6.216	12.032	16.191	10.754	1.666	17.22	4.904	27.407	1.409	1.479	1.601	3.332	1.768	2.686	0.671	0.396	1.712	6.908	0.806
1504	0											1.272	0.415	1.87	1.885	0.845	2.895	3.924	1.586	3.336	0.81	5.753	3.148	1.432	4.177	2.788	6.775	3.574	1.54	12.156	4.009
1547	0											0.56	0.703	0.815	2.734	1.277	0.685	0.1	0.718	4.014	0.453	5.154	4.558	5.124	4.727	2.842	5.512	1.248	2.262	19.244	2.3
1585	0											1.472	2.719	2.528	3.201	3.108	0.922	2.363	1.564	11.235	1.035	2.627	4.626	2.335	3.575	2.908	2.911	5.018	1.852	33.043	2.582
1601	0											3.051	1.32	3.635	2.142	2.63	2.376	1.707	1.768	5.785	1.469	6.087	2.448	3.595	4.756	3.03	2.521	2.048	2.348	6.994	2.386
1584	0											0.862	1.078	1.636	2.779	1.768	1.187	1.508	7.62	8.168	1.405	3.543	2.017	2.759	4.066	3.083	1.955	3.51	3.685	11.282	2.304
1544	0											4.37	2.616	4.805	4.699	3.419	2.63	1.967	1.194	23.99	2.206	3.876	2.606	2.997	3.698	3.1	4.955	7.274	1.764	17.62	1.957
1557	0											0.568	0.299	0.828	1.297	1.771	2.255	2.07	0.1	7.984	2.468	1.138	1.726	2.415	5.354	3.187	2.072	10.831	3.574	3.202	4.035
1559	0											2.351	1.51	3.283	2.764	2.393	0.838	1.184	0.1	2.835	1.274	3.837	3.266	3.564	1.594	3.456	2.12	3.512	2.747	5.026	0.669
1561	0											16.744	0.48	5.906	5.556	5.019	1.596	9.263	0.485	2.162	3.003	7.943	0.859	2.99	2.637	3.632	1.304	24.41	0.343	3.968	1.384
1632	0											1.77	0.381	0.564	0.526	0.697	0.215	0.71	0.334	0.252	0.398	3.615	1.328	1.258	4.759	3.663	3.324	2.847	2.074	0.89	2.942
1595	0											3.612	3.701	4.633	8.52	4.866	2.208	18.271	2.303	23.986	2.279	5.342	4.239	9.889	4.337	3.679	3.455	98.336	3.983	22.396	2.14
1545	0											1.478	0.682	1.044	3.31	0.865	0.755	5.73	0.49	4.391	0.868	5.874	2.92	3.378	13.553	3.98	2.382	14.56	2.971	21.376	6.63
1541	0											4.946	1.925	2.843	6.384	5.443	2.127	2.812	1.663	13.462	2.309	4.291	1.895	2.982	8.439	3.989	3.706	2.695	2.058	17.336	1.58
1625	0											4.147	2.678	7.449	8.436	3.294	4.809	8.054	2.608	14.023	1.635	11.365	3.635	10.258	11.571	4.074	5.059	17.072	3.137	25.22	3.114
1633	0											1.082	0.897	4.255	4.13	2.39	0.843	1.41	0.625	3.52	1.369	2.84	1.721	5.092	10.699	4.248	1.845	4.085	0.886	8.164	2.042
1519	0											1.601	2.473	13.52	9.915	9.549	1.077	4.102	2.785	5.35	2.211	2.166	3.057	5.188	4.906	4.366	0.608	7.898	1.931	4.774	1.442
1509	0											1.686	0.524	3.83	3.358	0.893	1.646	3.355	1.621	13.747	2.732	2.952	1.394	29.51	5.058	4.406	5.273	30.692	2.553	9.776	2.527
1560	0											1.674	8.037	4.293	6.244	3.775	2.464	2.158	2.244	35.557	2.809	6.766	3.539	3.204	4.779	4.429	2.365	1.885	3.644	19.001	1.046
1604	0											3.691	0.477	1.765	3.772	6.048	1.209	14.372	0.266	6.14	0.786	4.807	0.661	1.907	8.925	4.63	1.71	13.443	1.044	6.781	1.699
1568	0											2.181	1.189	0.729	1.756	1.69	1.426	0.646	0.516	4.124	0.395	6.441	2.016	1.161	4.388	4.766	2.198	4.824	1.705	12.877	0.724
1564	0											5.509	2.263	2.384	4.865	4.977	1.454	2.755	0.741	8.571	1.244	8.326	2.2	2.57	6.224	5.225	4.468	6.745	0.863	12.724	1.662
1582	0											8.17	9.317	42.251	49.053	8.266	21.536	14.756	3.305	99.563	27.315	7.302	3.924	61.371	12.332	5.247	36.111	31.418	3.26	150.807	6.542
1533	0											0.731	3.194	3.933	5.98	2.86	1.673	4.561	0.939	9.748	1.312	5.085	3.484	5.543	14.808	6.002	2.434	4.43	1.519	7.346	2.536
1550	0											1.254	0.593	3.071	4.499	2.963	0.463	2.004	0.8	9.805	2.55	26.255	2.026	8.626	6.599	6.024	1.657	8.387	1.544	8.972	14.262
1580	0											0.447	0.71	2.266	1.379	0.1	0.711	0.65	1.617	10.124	0.398	2.917	1.374	3.894	1.43	6.025	1.701	4.426	2.447	8.281	1.005
1534	0											1.469	0.803	1.476	2.846	2.47	1.304	1.078	1.197	2.469	0.455	13.125	0.616	6.221	5.46	6.085	2.562	3.479	1.55	4.21	1.104
1500	0											1.1	0.398	1.501	2.113	1.356	2.846	2.007	1.246	7.087	7.514	3.79	1.037	2.374	2.223	6.208	1.575	6.297	1.784	8.107	3.135
1563	0											1.778	4.255	8.46	14.406	5.789	5.573	11.187	9.688	23.798	4.523	1.742	3.337	4.803	11.86	6.243	2.068	45.951	3.716	23.385	6.893
1583	0											6.388	1.495	2.765	3.793	8.352	1.56	2.925	1.296	19.089	4.959	8.225	2.745	3.484	3.37	6.317	2.38	67.648	2.52	15.506	17.179
1577	0											3.595	0.911	3.129	11.47	6.541	3.206	3.759	1.312	3.937	1.479	5.073	1.371	2.905	3.012	6.496	2.495	4.229	8.745	17.408	3.192
1572	0											0.94	2.855	1.873	2.893	3.593	1.028	1.415	3.087	14.379	0.803	2.259	2.844	4.882	2.2	6.578	1.189	1.635	4.662	7.823	1.059
1629	0											3.801	4.079	2.145	13.936	4.288	1.132	2.598	2.359	5.328	0.597	14.193	5.855	4.616	22.099	6.8	3.536	21.265	2.533	19.898	6.107
1518	0											2.27	9.656	14.966	27.616	15.943	20.042	5.185	5.279	11.2	9.089	8.795	9.493	8.257	4.559	6.917	13.875	10.405	7.733	53.717	12.064
1516	0											1.277	5.045	7.89	8.197	3.643	0.484	10.71	1.325	12.231	3.415	6.06	7.459	2.774	1.936	6.976	5.259	13.61	1.682	4.222	3.502
1621	0											2.51	4.453	5.032	14.684	8.544	6.827	2.736	2.269	14.055	2.567	3.057	2.921	21.787	1.757	7.388	8.85	9.622	2.59	10.25	5.506
1609	0											2.79	3.368	5.37	14.901	7.515	2.227	2.592	5.176	25.898	4.064	5.628	2.511	10.817	15.547	7.472	5.777	11.987	6.19	22.959	2.286
1619	0											1.419	1.488	3.187	2.802	2.841	1.336	8.614	0.997	10.887	0.872	2.814	1.147	8.315	7.866	8.159	1.183	28.423	9.144	24.811	3.524
1624	0											6.868	3.987	7.561	4.74	5.886	3.253	7.479	2.85	15.027	3.216	10.252	4.931	8.318	11.344	8.449	4.742	21.339	5.895	20.947	4.865
1573	0											1.118	2.26	2.107	4.065	7.144	1.232	11.425	1.274	16.885	1.244	12.791	2.663	2.082	10.852	8.612	2.134	4.48	1.641	4.632	2.305
1587	0											3.45	3.024	11.363	17.741	5.088	3.033	2.533	3.062	38.382	5.061	5.322	6.392	17.279	17.101	8.686	3.606	10.049	3.164	45.8	13.568
1610	0											2.072	2.157	4.482	8.199	4.056	1.759	3.683	1.451	18.872	1.481	11.467	2.491	5.164	7.667	8.989	3.76	8.314	3.092	16.996	36.142
1527	0											3.673	0.786	6.195	3.815	7.925	0.303	2.313	1.267	5.93	0.46	4.028	8.486	8.213	5.213	10.245	0.474	2.344	1.483	3.354	0.885
1618	0											2.104	1.372	3.676	4.03	2.955	4.117	4.174	0.921	14.12	4.089	45.515	2.075	5.498	6.157	10.287	14.034	9.799	7.762	16.182	5.172
1566	0											9.621	1.886	3.851	10.127	3.707	4.534	12.305	2.843	12.071	4.329	7.879	2.483	3.632	9.965	10.497	4.27	24.053	7.825	11.474	4.301
1597	0											3.738	3.029	3.836	4.744	3.076	1.823	2.98	3.018	23.403	1.062	5.628	10.743	13.935	15.246	11.493	5.56	10.16	22.556	28.511	2.956
1505	0											2.558	1.981	2.207	6.693	4.363	1.674	0.929	1.477	11.753	1.87	8.944	2.73	3.777	12.241	11.613	3.723	13.677	3.903	19.218	2.812
1600	0											2.349	6.367	5.383	9.656	9.441	3.595	3.318	2.456	37.099	2.424	7.277	5.675	12.76	9.133	12.674	3.306	3.549	4.494	34.85	2.995
1551	0											2.711	1.31	10.131	7.746	7.651	0.634	4.51	1.696	14.848	4.597	5.005	2.245	28.69	25.15	12.799	1.307	114.865	6.329	42.324	15.2
1596	0											3.203	12.844	14.479	12.599	12.661	6.109	2.269	7.271	32.055	2.804	10.547	11.442	16.27	20.424	14.204	3.611	28.432	8.234	43.457	5.572
1502	0											4.244	9.094	10.346	24.931	10.976	5.51	4.902	6.722	42.655	5.051	27.158	8.024	11.777	16.858	14.452	7.732	5.594	5.998	15.146	3.291
1588	0											11.141	9.959	30.199	23.15	12.082	5.591	17.45	4.735	18.432	14.138	100.897	3.738	42.81	8.054	14.509	4.525	6.825	10.523	24.651	8.96
1567	0											8.028	3.558	28.31	44.74	29.683	16.48	15.946	3.961	95.686	6.922	8.671	9.638	15.366	15.355	14.992	19.191	69.256	8.88	12.084	7.01
1506	0											2.278	3.024	4.971	13.792	4.716	3.346	0.515	4.226	19.599	1.44	10.421	8.152	12.06	20.132	16.897	14.05	12.453	12.342	40.847	4.881
1575	0											11.669	19.645	27.364	38.504	23.419	5.571	28.702	3.801	71.051	8.475	47.371	25.271	35.023	54.319	17.84	24.657	67.231	11.369	92.952	13.834
1514	0											1.278	0.404	7.748	13.048	6.996	0.875	3.112	0.75	17.773	4.82	0.96	1.491	2.548	2.514	18.747	1.351	3.759	0.852	9.368	2.544
1520	0											2.281	2.651	4.749	10.502	4.755	2.967	4.603	2.983	8.814	8.952	6.987	2.323	8.413	2.363	19.099	9.883	39.742	4.766	15.767	11.991
1598	0											1.249	1.847	5.597	6.168	12.777	4.715	4.827	1.294	31.194	4.175	5.227	7.034	32.303	25.954	21.405	15.581	63.192	3.854	53.953	16.51
1617	0											7.308	9.979	13.477	23.863	21.702	16.6	7.466	7.261	47.642	23.737	12.555	7.373	28.012	31.349	25.893	33.275	11.629	6.04	60.648	22.982
1501	0											3.16	5.315	20.009	19.628	19.01	14.169	35.261	5.247	48.091	12.558	8.759	6.351	4.128	29.078	29.144	13.955	19.185	6.045	48.14	13.089
1512	0											0.616	0.673	2.49	2.324	7.347	1.23	7.232	0.614	13.706	8.631	8.255	3.936	11.374	17.315	31.605	15.385	3.759	7.506	35	6.378
1592	0											3.695	10.282	15.489	28.758	11.818	10.973	3.558	3.027	84.735	7.597	10.792	16.172	5.778	7.395	31.836	12.159	22.767	9.719	83.206	9.471
1522	0											11.537	5.819	10.105	18.071	10.713	11.647	3.815	2.787	15.172	9.11	33.611	2.962	6.208	3.589	35.292	4.229	32.747	2.895	33.589	2.27
1511	0											0.764	0.383	2.389	2.548	1.427	0.73	4.649	1.196	5.586	1.614	11.689	8.442	5.573	26.872	41.066	6.527	56.891	20.285	4.065	16.73
1599	0											4.389	11.506	36.061	25.616	30.416	13.172	11.011	7.503	84.419	5.33	9.848	18.951	45.938	53.796	41.19	21.352	63.13	12.871	109.482	20.791
1521	0											2.166	9.847	15.296	26.845	5.103	23.86	16.578	6.766	18.313	17.333	5.256	3.963	8.741	27.482	57.617	11.034	191.234	15.593	30.918	18.089
1589	0											9.665	4.151	6.788	9.211	6.144	6.528	1.168	3.347	23.32	2.879
1590	0											12.279	3.9	7.138	7.105	6.42	4.978	5.529	3.333	16.291	2.334
1593	0											2.766	2.685	8.439	9.881	9.954	3.212	2.523	3.989	15.848	8.279
1602	0											1.893	3.094	2.417	2.065	1.42	0.572	4.61	0.907	5.697	0.63
1616	0											0.575	0.261	2.247	1.34	1.601	1.172	2.66	0.59	5.63	2.151
1623	0											1.33	0.702	2.685	2.242	4.04	1.387	1.529	2.063	4.924	1.686
1626	0											1.747	1.196	6.889	5.902	2.662	1.616	1.471	1.084	6.55	1.571
1628	0											1.179	0.814	2.371	2.628	1.253	1.572	3.904	0.777	8.062	0.307
1634	0											5.3	0.724	4.379	5.966	1.531	4.957	1.588	1.409	8.881	0.484
1503	0											6.684	8.051	11.415	42.928	13.417	11.393	1.65	8.46	43.557	5.502
1507	0											2.561	3.628	2.941	12.225	5.365	4.862	1.838	3.085	20.428	0.85
1508	0											2.655	0.424	2.353	2.499	12.052	1.785	2.986	5.78	15.374	10.598
1525	0											3.477	16.151	29.682	22.722	31.962	23.169	29.599	14.994	4.89	1.427
1526	0											1.674	11.12	3.119	6.049	10.395	3.645	5.721	6.989	44.824	1.123
1528	0											0.03	0.104	0.534	0.327	0.723	0.181	0.096	0.117	1.303	0.254
1529	0											0.06	0.278	0.334	0.533	0.237	0.133	0.098	0.11	0.295	0.273
1538	0											0.259	0.095	0.271	0.677	0.226	0.291	1.231	0.098	0.571	0.1
1553	0											0.465	0.09	0.626	0.313	0.284	0.086	0.214	0.183	1.245	1.017
1554	0											0.277	0.493	0.661	0.726	0.271	0.286	0.386	0.233	2.218	0.476
1555	0											0.325	0.387	1.307	2.197	4.829	0.823	1.181	0.808	2.946	1.137
1556	0											2.343	1.484	2.247	4.395	1.81	1.403	2.759	1.836	11.145	0.909
1574	0											3.001	1.267	4.056	3.62	2.455	2.753	8.754	1.462	8.342	0.378
1586	0											1.299	0.653	1.632	1.655	1.198	0.583	1.939	0.722	5.662	0.292
7099	1	9.241	1.229	0.294	0.572	1.324	0.809	0.103	0.864	1.489	0.253	3.813	8.167	5.297	6.693	5.089	2.729	2.815	2.587	21.896	2.634	13.088	8.557	5.426	17.576	8.3	5.956	3.415	3.248	32.959	2.26
7230	1	5.848	37.731	2.024	1.269	5.385	0.468	0.532	3.357	4.613	0.657	1.167	3.092	3.022	2.127	6.094	1.558	19.305	1.523	19.393	0.889	1.38	2.013	1.413	1.877	1.594	1.323	45.256	1.324	9.171	0.713
7113	1	3.45	6.736	0.519	1.552	5.145	0.32	2.212	0.558	0.789	1.085	2.585	1.886	4.508	9.379	2.705	3.456	7.348	1.544	20.525	2.817	30.76	2.97	11.756	12.617	7.771	3.81	107.374	2.138	22.985	3.224
7238	1	2.01	1.014	3.735	0.608	5.111	1.311	1.251	1.176	2.425	0.362	2.254	2.343	2.623	3.107	1.704	1.383	4.441	0.945	4.594	3.376	14.243	4.132	4.058	3.78	0.635	4.914	8.219	4.159	10.878	2.752
7027	1	20.027	6.873		11.939	9.513	5.354	10.868	8.416	27.096	3.612	9.425	6.549	21.49	18.459	14.896	2.924	5.706	2.617	13.731	6.324	16.813	10.192	17.514	13.478	10.812	2.254	14.14	2.186	35.36	1.888
7123	1	1.697	1.579	1.198	0.263	1.091	0.691	0.327	0.237	3.204	0.174	1.363	0.554	1.033	4.923	2.485	2.352	2.793	1.166	9.498	1.239	8.503	1.35	2.375	6.442	3.961	3.257	1.517	4.481	8.995	1.608
7231	1	14.51	2.486		2.606	3.426	3.314	2.796	3.314	5.303	2.192	3.066	1.661	4.288	4.051	3.529	3.547	7.991	1.826	28.59	1.923	4.947	3.501	11.182	10.236	4.083	3.717	12.122	5.05	40.319	3.704
7286	1	4.101	0.46		0.922	0.751	0.234	0.44	0.358	1.316	0.577	0.26	0.042	0.573	0.373	0.131	0.158	0.853	0.074	1.831	0.132	0.797	0.3	2.114	1.689	0.745	0.793	2.382	0.432	5.62	0.397
7097	1	4.798	1.541	3.56	2.892	5.053	2.029	1.764	0.385	8.063	2.311	2.232	2.889	7.12	10.187	5.684	5.312	5.946	3.816	19.161	1.347	0.847	3.419	16.451	1.902	3.886	2.13	12.905	2.143	49.326	5.237
7157	1											3.543	1.623	7.569	10.226	2.92	10.523	7.211	2.418	12.634	5.077	8.385	3.77	7.052	34.366	4.194	5.505	25.108	2.263	14.166	3.256
7040	1	5.02	0.765	0.793	0.322	1.6	0.355	0.382	0.178	6.059	1.236	1.256	0.5	1.235	1.391	2.036	4.151	1.53	1.361	3.24	0.531	6.57	2.045	3.493	7.092	11.771	5.764	6.888	5.24	13.626	12.813
7049	1	15.083	0.572	2.556	0.597	2.498	0.411	0.119	0.106	1.407	0.118	1.772	1.731	2.745	6.642	1.811	2.762	18.462	3.519	5.495	3.125	1.653	1.964	12.575	5.866	3.05	2.449	11.843	8.966	5.977	2.3
7149	1	26.259	7.731		4.669	7.353	4.239	22.529	5.489	19.521	3.907	3.708	1.022	2.117	2.156	1.493	1.075	3.451	1.153	6.875	1.189	6.198	1.442	4.553	4.422	4.163	2.923	9.902	0.958	10.34	1.675
7009	1	3.981	1.091	3.449	1.719	2.129	4.976	3.163	1.172	5.14	0.881	4.919	2.472	9.051	9.258	6.224	0.805	7.098	5.569	14.078	4.716	7.319	3.1	7.747	34.089	4.912	0.857	124.597	17.04	9.807	1.979
7143	1	2.15	2.165		1.002	0.81	0.343	0.594	0.919	1.217	0.381	2.121	0.407	3.672	1.169	3.53	1.286	0.269	0.226	2.519	0.444	21.536	0.811	8.503	2.809	6.855	4.369	5.489	3.939	12.091	2.516
7262	1	4.686	4.395		1.764	3.724	1.265	0.957	0.786	2.379	0.805	1.767	1.37	1.646	3.163	1.085	2.351	0.756	1.351	4.401	0.739	1.319	0.897	1.247	1.523	0.698	1.381	1.256	0.899	2.774	0.532
7081	1	2.68	1.344	2.453	5.131	1.368	0.229	0.46	0.508	2.262	0.152	1.721	1.292	7.21	3.941	2.872	1.718	5.49	1.107	8.133	1.374
7323	1	2.804	1.417		1.044	3.603	0.39	2.885	0.366	1.718	0.707	0.815	2.554	1.305	2.192	1.283	2.49	0.652	0.716	4.142	1.096	0.854	1.906	1.387	2.215	1.625	2.187	3.511	1.192	4.773	1.413
7041	1	1.765	4.168	7.818	8.932	0.358	8.43	34.157	1.79	8.852	0.053	7.332	1.356	13.202	4.84	11.124	2.059	9.301	4.566	15.038	1.298	4.615	3.179	5.465	1.949	4.923	1.124	3.689	6.059	22.456	1.419
7287	1	1.043	0.483		1.273	1.277	0.327	0.375	0.819	3.767	0.861	0.809	1.909	4.409	7.697	3.044	3.754	4.953	1.133	15.015	1.285	6.023	6.208	6.42	10.164	6.198	4.864	13.404	2.457	24.539	2.796
7237	1	1.971	0.787		1.799	2.763	1.436	1.445	0.571	2.91	0.709	2.149	2.342	6.36	6.071	6.326	1.304	2.666	1.316	12.761	2.36	4.923	1.716	9.367	3.864	2.94	1.194	3.652	1.956	11.322	1.623
7186	1	8.016	3.017	2.853	0.876	2.299	8.135	6.051	1.005	5.592	1.49	10.798	15.866	24.543	38.733	35.725	32.945	9.671	17.531	79.627	29.148	10.831	9.607	20.763	13.619	23.211	18.114	7.421	20.698	43.159	17.302
7174	1	1.067	0.371	0.554	0.24	0.577	0.21	1.948	0.93	1.199	1.05	0.23	0.344	0.339	0.475	0.286	0.33	0.386	0.355	1.643	0.16
7326	1	2.593	0.924		1.386	0.921	0.506	3.681	0.714	2.308	0.917	1.027	1.568	3.569	4.252	2.248	1.894	1.772	1.108	11.738	0.514	2.018	2.313	8.852	3.347	2.734	2.603	6.271	1.727	10.681	2.565
7002	1	4.218	1.303	2.85	3.099	2.827	1.222	0.644	1.616	8.109	1.666	2.275	5.236	7.596	7.508	5.946	3.577	4.172	3.511	23.425	5.142	10.764	9.102	14.554	2.985	12.813	1.382	89.1	6.269	47.285	5.179
7317	1	2.779	5.915		5.638	6.787	1.316	2.564	2.605	9.951	0.711	2.972	4.331	4.104	8.318	4.575	1.713	7.039	4.341	22.145	1.204	3.16	3.829	5.55	5.778	4.431	2.285	4.861	4.503	21.563	1.72
7199	1	8.145	0.921	0.492	0.234	3.575	0.677	0.412	0.057	1.413	0.172	1.387	0.586	1.383	1.684	2.244	0.684	1.082	0.453	4.121	0.788
7052	1	12.961	1.469	8.123	3.807	6.389	7.014	7.572	8.091	28.466	6.971	1.717	1.663	3.749	4.348	4.604	3.552	4.693	2.494	9.58	0.737	5.171	3.641	4.981	9.835	9.316	2.094	8.936	4.098	27.193	3.65
7254	1	1.066	0.933		0.936	3.156	0.831	9.184	4.283	2.906	1.004	2.172	1.158	2.282	3.249	4.944	2.192	3.755	1.069	18.397	1.659	3.364	3.124	13.289	13.365	3.002	3.21	7.782	1.38	22.471	1.936
7195	1	7.606	2.778	11.198	2.973	7.738	4.118	8.55	4.772	10.674	1.296	2.594	1.158	1.892	2.817	1.171	0.822	0.659	0.721	7.971	0.572
7246	1	7.653	2.319		3.565	2.261	0.554	1.251	1.238	4.276	1.05	0.456	0.975	1.629	1.344	1.339	0.527	0.881	1.437	4.563	0.453	3.727	0.88	1.551	1.142	1.444	1.036	9.018	2.776	3.707	0.272
7220	1	12.64	2.057	11.196	0.656	8.322	6.585	8.791	1.836	4.515	1.136	7.569	1.385	3.653	9.813	3.019	1.999	1.643	1.075	6.964	6.096	7.909	3.724	4.145	13.103	4.969	2.574	3.35	8.513	10.041	4.644
7112	2	3.894	1.704	3.037	1.579	0.543	5.049	18.308	1.662	11.066	1.903	3.476	3.158	11.461	16.499	1.356	2.333	11.131	7.087	9.362	2.354	4.198	2.966	10.47	13.302	2.311	10.008	9.215	4.577	51.652	1.694
7209	2	2.996	32.925	11.87	139.195	1.561	15.492	5.812	5.721	3.338	3.491	1.697	1.259	2.393	4.899	0.78	1.134	1.874	0.592	12.035	1.009	4.774	2.675	3.345	8.234	0.867	3.408	5.577	1.427	10.395	1.923
7060	2	0.395	4.567	4.02	5.053	0.54	3.252	7.846	1.978	6.754	5.996	7.192	3.425	5.178	40.041	11.054	5.988	57.558	3.142	75.697	5.759	6.969	7.314	15.565	43.281	4.785	38.828	66.91	3.447	113.213	6.341
7092	2	1.396	0.157	0.765	0.342	0.475	3.868	9.939	0.474	4.651	0.698	9.544	15.461	27.055	12.194	16.256	13.23	20.286	5.701	84.322	7.268	6.741	9.488	19.064	16.34	10.305	7.948	7.019	3.153	30.306	6.816
7122	2	12.775	52.683	6.314	5.25	2.739	19.806	1.965	2.661	37.391	0.816	2.514	2.866	5.546	7.646	4.202	4.939	6.686	6.229	23.757	3.151	5.694	3.594	5.586	5.817	4.004	6.024	8.876	4.012	24.39	3.031
7228	2	8.309	5.392	3.998	10.06	0.842	13.941	4.004	2.059	3.887	1.174	1.768	1.013	2.634	8.92	2.136	5.799	1.424	0.886	3.623	2.73	4.118	1.737	4.2	7.474	4.517	2.481	1.473	1.003	3.314	3.69
7192	2	4.742	11.217	7.323	13.17	3.027	10.928	22.867	3.727	9.102	8.27	4.296	5.258	6.544	3.976	6.264	2.85	3.577	3.974	14.581	2.646	10.639	3.226	5.647	7.356	4.463	2.866	5.224	4.451	13.236	1.575
7071	2	0.823	0.873	0.713	1.249	0.047	2.171	5.565	1.727	0.509	0.032	1.586	1.522	5.195	9.407	4.833	3.351	8.869	4.573	15.843	3.755	9.9	3.317	3.305	2.597	20.623	5.866	12.322	5.081	21.046	8.208
7141	2	1.134	7.966	35.05	7.959	1.242	42.345	13.436	6.471	11.496	0.331	1.492	2.352	3.817	4.179	2.312	2.189	1.823	1.577	15.781	1.301	2.256	2.311	4.716	5.738	3.599	2.352	2.168	1.997	18.908	1.612
7057	2	2.803	2.706	0.95	1.636	0.905	0.7	0.139	0.877	4.023	0.076	1.63	4.034	13.163	13.731	12.758	10.803	14.476	9.39	49.026	4.551	4.561	12.088	12.75	12.57	4.803	8.48	17.798	10.701	4.955	4.666
7075	2	5.404	8.311	2.566	1.944	1.004	5.68	1.479	3.052	5.216	1.931	1.885	0.819	3.877	4.502	2.513	1.964	1.225	1.54	10.881	1.599
7066	2	0.229	5.234	4.207	17.15	0.517	2.097	23.706	1.861	4.147	8.641	0.842	1.791	3.735	9.623	3.893	4.686	14.615	1.931	15.316	9.2	8.426	6.46	6.086	23.681	5.589	6.576	12.397	18.075	26.3	13.523
7147	2	0.783	0.917	2.307	1.685	0.893	0.493	1.359	0.398	4.477	0.191	0.945	0.475	1.207	5.151	0.523	0.649	2.015	0.402	6.181	0.464	14.417	11.092	2.023	8.947	2.134	10.076	57.422	4.88	7.272	3.972
7239	2	1.651	15.446	7.893	21.492	1.936	6.863	12.367	3.877	10.592	16.026	1.032	0.776	1.501	2.647	0.817	2.644	1.182	1.132	3.087	1.386	0.788	1.329	2.481	2.218	1.279	1.464	1.176	0.58	6.557	3.609
7159	2	5.763	32.786	8.236	10.641	6.098	6.099	2.686	10.879	22.265	1.22	0.391	0.673	0.764	1.487	0.797	0.702	2.922	0.59	5.352	1.523
7229	2	2.069	0.212	1.944	2.558	0.343	2.223	2.232	0.857	1.77	3.281	1.295	1.873	2.399	3.278	0.891	1.588	0.677	1.165	11.131	0.689	1.245	2.541	4.785	11.021	1.295	1.019	1.924	1.577	13.722	1.499
7263	2	2.331	6.458		18.552	0.787	13.34	44.062	4.303	39.294	16.354	43.254	1.517	0.984	1.859	1.939	2.122	1.953	1.737	21.634	0.549	12.945	1.107	1.585	26.312	1.609	3.081	45.351	1.491	29.278	2.725
7158	2	6.006	9.587	2.958	4.828	0.547	5.597	37.111	2.465	3.835	3.268	4.94	3.603	2.733	10.821	3.968	2.572	2.499	3.182	16.126	1.379	5.39	3.76	5.122	10.071	5.202	2.987	7.661	2.521	16.476	1.141
7104	2	12.184	2.734	5.022	3.554	0.794	1.24	7.093	1.167	5.754	4.331	2.044	0.441	1.406	6.831	0.531	0.811	3.217	0.449	3.098	2.11	2.469	0.57	3.33	4.619	0.833	1.763	5.83	0.81	7.004	1.674
7188	2	4.575	0.853	7.351	5.423	1.152	14.559	22.957	2.761	14.785	8.881	0.563	0.436	2.584	3.343	1.596	1.133	5.199	0.233	2.35	0.385	2.094	0.855	1.905	3.523	1.716	4.404	3.606	0.978	3.242	0.704
7120	2	3.361	3.997	7	15.237	0.615	8.485	27.995	4.49	1.922	8.367	12.406	0.809	26.122	2.236	23.225	17.443	20.081	8.695	12.056	1.747	1.414	1.258	2.534	4.946	1.318	0.921	2.761	0.573	4.634	1.298
7180	2	1.629	5.233	30.706	26.758	0.079	4.017	4.067	5.408	20.757	9.024	0.294	0.649	0.588	1.268	0.383	0.432	2.949	0.333	6.149	0.403
7321	2	2.216	2.501		5.52	4.198	3.394	1.373	5.084	25.634	2.404	0.985	0.269	1.331	1.027	1.084	0.655	1.666	0.711	4.313	0.744	2.905	1.049	2.834	2.96	2.805	2.091	3.985	0.78	10.38	0.9
7294	2	12.136	41.162		30.72	4.565	40.651	24.415	12.288	75.309	22.315	0.836	0.543	1.98	2.617	1.931	1.199	2.675	0.924	5.123	1.052
7094	2	6.536	13.457		2.088	3.512	12.127	8.607	8.388	35.856	28.352	1.016	1.114	2.109	2.406	1.712	1.199	2.044	1.678	4.684	0.384	4.262	2.499	8.802	3.284	2.2	1.562	2.954	1.566	9.161	0.784
7266	2	2.864	8.215		7.387	1.984	7.953	8.637	2.802	3.087	3.133	6.154	1.596	1.894	5.254	2.128	1.445	1.379	1.737	5.99	0.248	2.641	0.7	4.792	13.742	1.988	2.127	14.482	0.496	21.899	0.211
7087	2	2.261	3.656	3.291	5.972	0.254	5.401	19.39	1.334	0.587	2.227	0.66	1.088	0.595	2.518	3.506	0.437	2.998	0.354	2.456	0.677	0.689	0.472	1.27	1.177	0.37	1.099	1.552	0.541	3.823	0.41
7148	2	28.344	11.592	9.151	31.547	10.355	17.592	0.474	8.229	1.987	11.216	6.522	2.004	1.252	18.947	5.246	5.905	6.434	2.826	20.452	2.529	10.453	9.796	10.106	23.597	4.562	4.683	5.952	3.312	23.045	2.435
7196	2	6.086	5.831	3.148	2.92	4.224	3.394	10.637	1.623	7.814	1.351	2.195	1.649	3.656	5.645	2.803	1.604	5.827	1.808	6.497	3.464	3.128	1.482	4.007	3.3	2.479	1.484	3.755	0.845	13.126	1.254
7085	2	1.624	7.348	0.634	2.442	1.026	8.21	18.481	1.642	11.734	0.466	1.173	0.657	1.475	4.047	0.941	1.114	1.687	0.937	12.059	0.913	1.343	0.661	2.291	4.012	1.033	1.097	1.79	0.501	10.557	0.84
7289	2	14.353	10.731		56.664	6.813	26.308	7.324	17.412	15.918	24.867	0.645	0.678	1.065	9.731	1.437	3.13	2.109	0.723	5.987	1.237	5.31	1.103	2.174	18.824	1.921	2.571	5.31	1.395	10.746	2.481
7108	2	3.817	22.061	10.661	35.914	1.958	2.122	15.94	3.985	9.319	9.083	11.748	8.407	13.678	7.717	4.709	5.372	8.367	3.772	26.794	5.28	12.068	8.27	14.552	43.599	2.905	11.578	23.342	3.136	46.751	4.295
7074	2	0.644	1.696	2.296	6.69	0.209	2.621	0.2	1.416	3.99	0.965	0.562	1.722	1.638	1.742	2.158	0.861	2.475	1.184	12.562	0.34	1.071	1.943	1.725	2.591	2.329	1.674	2.633	1.095	12.941	0.734
7142	2	5.993	9.058	13.051	224.37	3.969	54.021	26.064	5.183	3.001	4.506	2.936	3.282	1.681	12.065	1.69	4.291	2.639	1.505	13.564	1.601	7.353	5.325	9.95	31.385	6.883	15.321	113.632	3.598	42.075	3.808
7283	2	6.208	11.521		4.657	2.049	5.931	52.718	4.939	15.7	1.481	0.408	0.297	0.475	0.831	0.381	0.349	0.864	0.231	2.199	0.217
7165	2	2.495	6.688	25.88	25.618	17.39	11.555	14.685	3.621	2.945	9.416	0.423	1.261	4.895	2.838	1.686	1.602	2.634	1.034	8.488	1.166
7169	2											3.58	3.163	4.059	8.446	5.798	2.488	4.833	1.575	13.099	7.721	6.238	1.734	3.39	3.398	2.603	3.391	5.98	1.682	17.227	4.001
7082	2	0.131	0.3	1.153	21.06	0.133	0.775	1.657	0.41	0.691	0.325	1.003	0.253	0.716	0.976	0.388	0.351	0.795	1.343	2.488	0.373	1.23	0.869	0.779	4.074	0.936	0.907	0.886	1.602	2.455	0.529
7183	2	14.903	19.927	3.591	13.594	6.969	1.782	12.479	0.744	2.754	1.252	0.591	0.845	1.519	2.617	1.208	1.226	0.459	1.237	3.971	0.736	7.855	2.913	10.271	9.892	2.777	3.044	3.304	6.525	9.111	0.593
7151	2	0.7	5.355	0.565	2.676	0.514	9.686	3.375	0.289	6.851	6.851	1.832	2.373	2.839	6.468	4.427	2.813	11.498	7.394	10.328	1.507	1.951	3.921	3.58	10.275	7.98	5.074	11.064	9.623	16.654	2.679
7253	2	7.063	12.496		8.312	4.982	25.919	7.237	8.493	24.841	5.266	1.148	1.127	3.397	1.964	2.416	0.967	3.955	0.769	4.203	0.536	0.944	0.263	1.034	0.804	1.043	0.527	1.805	0.293	1.901	0.524
7324	2	1.619	2.338		1.421	0.593	1.136	15.356	0.564	5.186	2.481	2.496	2.269	2.665	3.829	2.65	2.403	0.681	1.626	7.526	0.644	2.771	2.38	2.931	5.327	2.945	2.61	0.976	1.519	11.1	1.976
7090	2	11.159	8.969	12.896	8.329	5.289	17.401	8.155	12.146	29.662	9.092	0.895	1.039	0.877	1.31	1.576	1.096	0.793	2.192	3.797	0.635	2.478	3.09	3.985	5.909	1.347	1.372	14.216	6.555	14.005	2.225
7304	2	3.348	2.025		2.346	0.256	1.725	7.747	2.6	1.232	0.532	1.482	3.536	2.465	6.031	2.607	1.574	2.572	1.387	16.128	0.74	1.548	3.272	3.819	7.006	3.593	2.371	3.111	1.846	17.603	0.498
7308	2	3.313	1.794		12.488	1.363	7.926	12.522	4.729	7.232	5.195	3.699	2.199	10.035	12.07	6.644	3.853	9.89	2.298	20.416	2.436
7281	2	1.075	20.44		15.917	1.719	24.673	68.285	23.428	41.922	12.26	1.556	3.191	3.6	7.728	2.785	1.349	3.693	1.61	10.965	1.418	1.588	3.405	4.893	10.987	3.856	3.285	5.584	1.369	14.19	1.517
7107	2	0.725	4.445	0.823	1.593	0.871	3.32	0.207	0.579	2.944	0.071	2.908	2.897	3.768	11.45	4.089	2.765	4.554	1.778	18.719	2.679	6.578	5.368	11.972	15.251	8.68	6.731	12.82	4.787	41.22	4.002
7109	2	3.892	12.899	9.968	21.484	2.983	5.971	3.027	12.638	3.414	5.417	6.995	2.595	5.706	10.277	9.951	8.48	13.157	3.417	25.371	6.289	9.23	2.198	4.756	13.337	4.311	6.733	18.587	2.695	21.673	7.369
7232	2	7.819	7.79	5.938	14.305	6.662	4.125	12.06	0.925	9.631	11.117	0.922	1.261	1.202	3.035	1.591	0.801	1.271	0.623	10.036	1.56	1.311	2.096	3.923	8.367	1.025	1.055	3.251	1.073	10.046	0.405
7303	2	11.088	0.522		4.353	6.654	12.24	5.231	14.479	60.604	7.457	0.902	0.684	1.927	2.455	1.091	1.644	1.513	0.238	1.599	1.421	3.259	1.721	4.388	6.486	2.693	2.977	45.308	1.495	9.889	0.842
7127	2	6.08	1.602	5.528	3.084	0.817	7.487	12.371	3.352	14.62	5.567	0.954	0.774	1.898	3.147	1.102	0.948	2.205	0.666	4.526	0.89	4	1.811	10.037	5.685	2.166	2.174	5.38	1.536	11.781	0.433
7051	2	3.596	2.154	2.611	17.607	0.758	6.006	3.834	3.519	9.561	5.076	2.498	0.861	1.209	3.905	0.477	0.415	1.495	0.666	5.097	0.463	4.372	2.037	2.254	28.409	4.201	1.75	3.901	2.417	12.376	1.78
7048	2	20.819	15.671	20.423	23.477	0.611	15.14	20.08	5.592	31.509	8.046	2.351	1.565	11.704	5.768	5.148	1.99	3.906	2.78	16.579	1.753
7269	2	1.69	4.223		2.23	0.903	3.056	15.304	2.335	2.179	0.148	16.133	2.824	3.123	7.968	11.597	3.245	4.079	2.229	34.876	0.485	2.116	4.208	4.417	3.006	12.808	1.685	4.871	1.827	33.813	0.57
7036	2	2.113	9.153	8.588	11.796	3.95	14.777	29.265	7.573	21.893	0.913	3.954	25.058	48.461	44.922	38.673	29.224	11.312	10.591	10.495	15.974	5.319	21.519	42.929	50.473	35.459	27.868	12.631	11.007	74.612	23.985
7306	2	25.366	16.752		31.951	3.036	16.249	4.21	8.848	18.65	24.841	1.055	1.548	1.69	2.71	1.326	0.787	0.783	1.155	5.245	0.804	2.12	2.182	3.508	4.869	2.834	3.503	6.949	2.038	8.18	3.302
7083	2	5.556	28.149		7.838	8.258	18.298	55.034	6.904	98.899	1.546	0.955	0.896	6.176	7.677	1.799	2.866	6.109	0.793	13.457	1.698	1.74	6.093	6.349	6.894	3.544	4.844	9.281	3.711	23.882	2.381
7302	2	6.9	3.572		3.684	2.192	2.04	14.014	0.976	3.805	1.248	2.694	2.287	2.055	2.52	2.978	2.366	2.724	1.677	7.462	0.25	2.298	2.006	1.226	3.341	1.927	1.429	3.055	0.873	1.911	0.513
7043	2											2.259	4.164	10.803	11.5	8.422	5.111	5.642	4.14	21.982	1.619	8.382	8.175	19.074	29.672	15.309	10.987	5.118	3.787	45.316	9.881
7265	2	10.136	11.338		21.013	3.582	7.864	46.575	5.292	4.963	7.98	2.763	7.193	1.966	7.845	3.115	1.958	15.55	2.328	6.571	2.462	17.618	21.517	8.766	29.169	13.524	14.935	72.576	1.184	19.108	12.597
7318	2	9.409	2.925		7.053	2.317	6.024	4.271	2.838	5.395	2.779	5.297	2.778	3.994	5.994	5.947	2.506	1.535	4.019	15.822	2.131	4.043	2.414	3.416	4.954	3.44	2.226	3.076	2.299	9.951	1.463
7134	2											1.267	1.472	1.527	4.845	1.344	1.756	2.404	0.539	4.846	0.719
7050	2	11.594	6.215	25.7	11.35	0.823	14.958	12.565	10.563	83.067	10.589	7.677	4.121	3.389	9.77	2.878	2.202	5.227	3.164	11.308	1.158	6.046	1.144	5.901	10.121	7.214	3.564	8.469	2.988	10.566	2.516
7175	2											0.136	0.592	0.284	0.716	0.248	0.322	0.255	0.251	2.708	0.157
7132	2	1.098	1.121	1.09	0.686	1.513	1.17	7.363	0.559	4.779	0.17	1.935	1.37	4.039	4.373	3.507	1.915	15.077	3.226	12.947	0.971	16.534	3.747	11.397	6.438	8.229	1.696	31.815	7.639	28.483	11.424
7248	2	2.049	3.792		19.019	2.853	1.875	15.998	6.376	15.171	11.393	0.895	2.242	2.714	3.571	1.683	1.387	1.505	2.009	8.123	1.581	1.958	2.361	2.95	4.864	2.32	2.255	8.133	1.182	18.114	2.267
7219	2	10.875	6.511	3.102	1.466	1.12	5.917	21.156	5.434	10.44	10.027	2.515	0.893	2.218	5.142	1.582	1.347	3.745	0.769	11.132	2.591	7.304	2.747	4.502	12.95	3.984	3.9	18.338	1.561	25.372	0.857
7278	2	9.236	8.352		4.538	3.334	9.757	37.672	4.777	21.441	11.524	1.365	3.407	18.598	14.318	0.661	0.533	7.238	0.344	11.478	0.535	1.245	0.662	0.809	11.332	1.582	1.309	11.464	0.897	4.768	1.227
7073	2	1.153	3.837	4.299	13.665	1.508	5.282	73.588	5.739	7.875	2.006	1.517	1.818	3.631	12.174	2.325	4.604	5.498	1.155	10.461	1.36	2.96	2.31	7.074	13.799	4.593	5.286	10.984	1.449	8.366	2.737
7267	2	9.461	9.255		13.475	1.181	5.085	4.487	2.059	4.444	8.28	22.864	0.81	17.631	4.176	1.978	2.052	62.322	2.121	7.154	0.588	7.861	5.188	2.379	8.132	2.556	1.919	106.728	1.081	89.305	2.64
7291	2	8.707	4.637		9.903	1.615	8.343	11.823	1.532	3.304	9.386	1.143	0.268	2.073	2.618	1.062	0.922	0.735	0.704	6.32	1.111
7226	2	13.663	10.214	13.228	88.845	4.577	19.972	30.031	4.885	7.28	13.32	0.861	0.807	0.716	1.712	0.495	0.592	1.829	0.357	0.798	0.26	0.668	0.506	0.437	1.133	0.553	0.292	11.621	0.256	0.607	0.464
7204	2	1.724	9.493	17.825	13.911	0.789	4.781	8.584	2.364	12.834	3.674	2.104	1.741	7.4	5.463	2.928	2.607	3.209	0.812	16.521	1.471	2.845	5.014	13.356	12.971	2.763	3.184	4.981	2.172	16.592	1.537
7137	2	4.278	28.305	11.46	27.566	3.254	9.681	7.66	3.083	12.69	7.661	5.028	35.459	16.494	34.974	6.44	18.838	4.941	8.196	14.926	5.14	9.22	40.329	27.526	62.361	5.871	32.564	30.991	4.889	63.901	12.216
7276	2	15.306	4.938		11.46	2.236	10.585	5.417	4.991	9.448	12.818	3.438	4.419	1.681	4.012	3.488	0.392	2.794	0.883	1.546	1.822	0.583	1.295	2.217	6.12	1.23	0.693	2.688	2.648	6.938	4.498
7221	2	5.528	3.501	1.331	12.17	4.237	1.619	6.364	0.627	4.073	3.054	3.691	0.639	0.769	1.386	0.219	0.388	0.852	0.537	3.698	1.415	4.14	1.653	1.107	1.762	0.337	0.726	1.718	0.996	5.295	1.928
7244	2	4.716	8.027	13.713	35.787	35.787	5.195	7.19	4.348	7.372	12.124	0.399	1.275	3.91	5.055	1.232	1.896	1.383	1.309	12.639	0.685	2.388	1.715	6.069	10.493	4.328	4.124	1.477	1.445	13.759	3.477
7189	2	18.069	6.314	3.335	14.268	1.513	0.515	0.88	0.627	16.534	0.269	2.621	4.737	6.541	6.985	2.068	4.629	2.242	3.042	22.121	1.57	8.013	3.225	7.626	1.564	4.469	0.951	3.382	1.267	14.361	1.493
7079	2	0.628	3.16	1.245	8.95	1.168	2.009	5.808	0.508	7.864	3.955	0.446	0.563	1.992	2.401	1.546	1.144	2.091	0.937	4.418	0.818	0.731	1.367	3.504	3.184	1.893	1.512	7.987	1.787	6.043	1.566
7034	2	14.912	7.122	5.349	14.656	1.141	3.821	0.382	2.055	5.912	4.505	1.174	1.121	3.749	4.873	2.721	1.453	6.12	1.421	9.093	0.499
7268	2	17.343	16.176		10.717	4.832	10.027	8.378	18.857	42.235	13.736	0.77	1.515	2.627	1.132	0.952	1.606	0.743	1.184	7.031	0.853
7202	2	9.241	25.112	21.588	21.177	1.502	9.158	28.827	6.749	1.88	8.846	1.098	0.458	1.999	3.08	1.062	1.392	4.305	0.618	6.77	1.748	6.635	3.005	8.662	2.425	34.47	4.211	7.67	3.177	2.631	4.726
7058	2											9.828	6.395	4.99	33.632	4.065	4.413	13.36	2.696	36.253	4.697	19.813	3.524	14.113	38.552	10.874	6.061	76.115	3.267	12.462	7.212
7045	2	1.309	2.245		0.715	0.76	3.453	5.805	0.007	34.262	2.605	1.466	3.332	3.266	3.558	6.076	10.113	3.284	11.25	25.333	4.697	4.324	14.125	13.51	24.37	13.382	13.333	3.085	13.123	72.554	5.275
7193	2	1.903	6.088	2.648	5.732	0.673	3.523	3.964	2.289	8.282	14.314	1.663	2.185	1.447	2.797	1.256	1.981	3.42	1.113	4.14	1.166	3.588	1.515	2.762	1.685	1.11	1.845	11.403	0.543	2.104	0.477
7282	2											6.282	1.594	1.511	2.91	0.626	1.745	0.393	0.955	4.349	0.746	4.465	2.553	2.771	4.186	1.958	1.642	2.616	1.331	5.249	0.666
7117	2	3.649	4.701	4.518	6.051	2.709	3.975	13.735	3.932	16.532	3.914	8.414	7.182	13.362	9.141	9.402	4.237	6.809	5.966	34.197	4.747	10.662	11.282	17.731	29.508	20.118	14.956	14.442	10.759	39.353	11.699
7272	2	1.181	0.705		1.327	0.925	1.282	2.575	0.552	1.044	0.884	2.942	3.486	14.523	7.614	3.493	0.801	2.062	0.701	1.367	0.228	3.882	2.927	1.714	1.305	1.091	1.002	1.051	0.937	1.686	0.214
7088	2	0.499	5.146	10.545	35.041	0.82	9.509	12.306	6.91	27.687	2.732	6.726	4.198	11.877	25.338	6.712	5.667	6.015	3.795	21.342	6.216	2.411	9.602	20.189	45.716	11.359	11.556	2.622	3.965	51.807	0.187
7300	2	2.375	7.449		20.746	3.766	7.49	11.156	4.176	12.385	4.392	0.628	1.262	2.044	3.392	1.379	1.484	2.735	0.698	7.59	0.396	1.502	1.935	3.607	4.297	1.924	2.326	1.676	1.159	2.853	0.351
7139	2	4.055	4.632	2.39	15.454	0.826	0.466	35.013	2.292	8.462	13.276	2.467	1.832	4.263	6.466	4.109	1.484	3.819	4.66	22.081	3.46	15.948	3.189	16.372	20.38	13.328	10.618	43.083	7.308	32.684	8.603
7172	2	0.404	19.279	4.387	98.189	0.81	10.073	24.887	2.674	4.927	10.246	0.17	0.227	0.133	0.473	0.147	0.267	0.366	0.462	0.643	0.28
7203	2	16.028	8.523	26.567	4.467	10.038	2.721	5.528	2.246	18.423	2.005	3.115	3.9	13.672	12.487	0.573	10.45	4.428	2.751	27.571	17.284	2.137	8.371	3.948	11.588	11.473	10.192	6.831	5.091	33.974	1.617
7247	2	2.215	5.601		11.698	0.774	11.979	55.232	4.419	2.412	13.286	1.735	1.111	0.619	4.767	0.521	1.402	3.981	1.675	9.84	0.591	6.677	2.454	4.992	14.082	2.921	3.687	20.817	3.257	16.285	2.911
7270	2	26.751	3.649		6.67	4.334	7.864	10.441	4.369	6.483	16.072	3.908	1.525	13.324	7.224	11.722	4.684	4.088	3.565	22.756	3.955	4.97	1.052	30.784	7.295	3.556	1.223	30.373	2.511	5.235	7.204
7243	2	43.896	32.735	22.544	77.016	20.507	70.201	118.804	4.665	35.486	25.229	4.229	4.407	1.895	4.45	1.328	1.456	6.648	0.76	7.526	1.298	6.281	2.407	3.819	17.161	3.498	2.765	70.002	2.101	16.541	1.661
7046	2	0.46	4.566	4.043	9.697	1.231	2.423	6.574	1.769	4.972	1.083	1.208	0.843	2.274	3.117	4.045	1.324	1.796	1.216	5.664	0.913	0.876	1.07	5.8	5.152	5.734	2.053	4.06	1.61	2.875	1.626
7063	2	1.42	2.834	0.655	1.06	0.771	20.637	7.269	10.254	1.999	0.897	1.611	0.911	1.74	2.687	2.285	2.667	1.38	0.624	5.748	1.377	1.962	2.233	1.49	5.062	2.448	3.532	13.053	3.541	16.746	6.315
7210	2	2.887	12.436	5.08	7.223	2.507	13.585	22.25	3.513	10.094	4.147	1.854	1.143	4.074	13.626	11.87	0.847	1.539	2.161	4.676	0.683	3.059	2.763	21.92	3.798	12.126	8.101	7.493	1.258	28.082	1.499
7290	2	5.336	11.306		52.526	2.242	8.02	25.037	11.724	46.651	14.23	0.686	0.473	0.816	3.973	1.943	1.24	1.845	0.475	4.445	0.718	0.874	1.44	0.981	4.079	1.671	1.025	1.865	0.842	7.266	0.725
